# Supplementary material for: Ethylene Acts as a Local and Systemic Signal to Mediate UV-B-Induced Nitrate Reallocation to Arabidopsis Leaves and Roots via Regulating the ERFs-NRT1.8 Signaling Module
Source: Int J Mol Sci. 2022 Aug 13;23(16):9068. doi: 10.3390/ijms23169068 (PMC9408821; doi:10.3390/ijms23169068)
Supplement: Supplementary file 1 [file ijms-23-09068-s001.zip]

Archive with 1 entries (1 files):
- ijms-1836730-supplementary.pdf
